# Supplementary material for: Assessment of the Photosynthetic Response of Potato Plants Inoculated with Rhizoctonia solani and Treated with Flesh-Colored Potato Extracts Nanoencapsulated with Solid Lipid Nanoparticles
Source: Plants (Basel). 2025 Jan 7;14(2):156. doi: 10.3390/plants14020156 (PMC11768129; doi:10.3390/plants14020156)
Supplement: Supplementary file 1 [file plants-14-00156-s001.zip]

Archive with 1 entries (1 files):
- plants-3368205-supplementary.pdf
